# Supplementary material for: Redox correlation in muscle lengthening and immune response in eccentric exercise
Source: PLoS One. 2018 Dec 27;13(12):e0208799. doi: 10.1371/journal.pone.0208799 (PMC6307742; doi:10.1371/journal.pone.0208799)
Supplement: S1 Table — (XLSX) [file pone.0208799.s001.xlsx]

## Sheet: Cyt c Data Analysis
#	Sample ID	User name	Date and Time	550 nm (Abs)	540 nm (Abs)	560 nm (Abs)	Delta OD	Superoxide conc (M)	Sample ID	Superoxide Total (nmol)			Control	Baseline (nmol)	Contract (nmol)	Change (nmol)
1	3-6-2017 ms1 muscle 4ctrl bs	Zuo lab	3/10/2017 5:12:40 PM	0.006	0.003	0.001	0.004	2.16216e-06	3-6-2017 ms1 muscle 4ctrl bs	8.64865			3-6-2017 ms1 muscle 4	8.64865	6.48649	-2.16216
2	3-6-2017 ms1 ctrl muscle 4 after contrac	Zuo lab	3/10/2017 5:14:03 PM	0.004	0.001	0.001	0.003	1.62162e-06	3-6-2017 ms1 ctrl muscle 4 after contrac	6.48649			3-7-2017 ms1 muscle 2	6.48649	5.40541	-1.08108
3	3-7-2017 ms1 muscle2ctrl bs	Zuo lab	3/10/2017 5:18:09 PM	0.004	-0.002	0.004	0.003	1.62162e-06	3-7-2017 ms1 muscle2ctrl bs	6.48649			3-2-2017 ms1 muscle 3	1.08108	7.56757	6.48649
4	3-7-2017 ms1 muscle2ctrl after contrac	Zuo lab	3/10/2017 5:19:00 PM	-0.002	-0.003	-0.006	0.0025	1.35135e-06	3-7-2017 ms1 muscle2ctrl after contrac	5.40541			3-4-2017 ms1 muscle 3	0	2.16216	2.16216
5	3-2-2017 ms1 muscle3ctrl bs	Zuo lab	3/10/2017 5:22:22 PM	0.003	0.004	0.001	0.0005	2.7027e-07	3-2-2017 ms1 muscle3ctrl bs	1.08108			3-1-2017 ms1 muscle1	2.16216	3.24324	1.08108
6	3-2-2017 ms1 muscle3ctrl after contra	Zuo lab	3/10/2017 5:23:22 PM	0.017	0.015	0.012	0.0035	1.89189e-06	3-2-2017 ms1 muscle3ctrl after contra	7.56757			2-27-2017 ms1 muscle1	4.32432	4.32432	0
7	3-4-2017 ms1 muscle3ctrl bs	Zuo lab	3/10/2017 5:24:58 PM	0.001	0.001	0.001	0	0	3-4-2017 ms1 muscle3ctrl bs	0
8	3-4-2017 ms1 muscle3ctrl after contra	Zuo lab	3/10/2017 5:25:55 PM	0.004	0.003	0.003	0.001	5.40541e-07	3-4-2017 ms1 muscle3ctrl after contra	2.16216
9	3-1-2017 ms1 muscle1ctrl bs	Zuo lab	3/10/2017 5:29:38 PM	0.019	0.02	0.016	0.001	5.40541e-07	3-1-2017 ms1 muscle1ctrl bs	2.16216
10	3-1-2017 ms1 muscle1ctrl after contra	Zuo lab	3/10/2017 5:31:06 PM	0.016	0.016	0.013	0.0015	8.10811e-07	3-1-2017 ms1 muscle1ctrl after contra	3.24324			Control + SOD	Baseline (nmol)	Contract (nmol)	Change (nmol)
11	2-27-2017 ms1 muscle1ctrl bs	Zuo lab	3/10/2017 5:39:26 PM	0.014	0.013	0.011	0.002	1.08108e-06	2-27-2017 ms1 muscle1ctrl bs	4.32432			3-7-2017 ms2 muscle 4	1.08108	6.48649	5.40541
12	2-27-2017 ms1 muscle1ctrl after contra	Zuo lab	3/10/2017 5:40:32 PM	0.013	0.014	0.008	0.002	1.08108e-06	2-27-2017 ms1 muscle1ctrl after contra	4.32432			3-1-2017 ms1 muscle 2	5.40541	3.24324	-2.16216
13	3-7-2017 ms2 muscle4ctrl bs sod	Zuo lab	3/10/2017 5:43:43 PM	0.01	0.012	0.007	0.0005	2.7027e-07	3-7-2017 ms2 muscle4ctrl bs sod	1.08108			2-27-2017 ms1 muscle 2	7.56757	10.8108	3.24324
14	3-7-2017 ms2 muscle4ctrl aftercon sod	Zuo lab	3/10/2017 5:44:20 PM	0.011	0.012	0.004	0.003	1.62162e-06	3-7-2017 ms2 muscle4ctrl aftercon sod	6.48649			3-6-2017 ms1 muscle 2	8.64865	7.56757	-1.08108
15	3-1-2017 ms1 muscle2ctrl bs sod	Zuo lab	3/10/2017 5:47:05 PM	0.015	0.015	0.01	0.0025	1.35135e-06	3-1-2017 ms1 muscle2ctrl bs sod	5.40541			3-3-2017 ms1 muscle 3	3.24324	-1.08108	-4.32432
16	3-1-2017 ms1 muscle2ctrl afterCon sod	Zuo lab	3/10/2017 5:47:59 PM	0.016	0.016	0.013	0.0015	8.10811e-07	3-1-2017 ms1 muscle2ctrl afterCon sod	3.24324			3-4-2017 ms1 muscle4	2.16216	7.56757	5.40541
17	2-27-2017 ms1 muscle2ctrl bs sod	Zuo lab	3/10/2017 6:02:51 PM	0.026	0.027	0.018	0.0035	1.89189e-06	2-27-2017 ms1 muscle2ctrl bs sod	7.56757			3-17-2017ms1muscle3	-14.0541	-11.8919	2.16216
18	2-27-2017 ms1 muscle2ctrl afterCon sod	Zuo lab	3/10/2017 6:03:55 PM	0.023	0.017	0.019	0.005	2.7027e-06	2-27-2017 ms1 muscle2ctrl afterCon sod	10.8108			3-17-2017ms1muscle2	-12.973	-5.40541	7.56757
19	3-6-2017 ms1 muscle2ctrl bs sod	Zuo lab	3/10/2017 6:06:46 PM	0.004	0.002	-0.002	0.004	2.16216e-06	3-6-2017 ms1 muscle2ctrl bs sod	8.64865			3-18-17ms1muscle2	16.2162	12.973	-3.24324
20	3-6-2017 ms1 muscle2ctrl after con sod	Zuo lab	3/10/2017 6:07:55 PM	0	-0.002	-0.005	0.0035	1.89189e-06	3-6-2017 ms1 muscle2ctrl after con sod	7.56757			3-18-17ms1muscle4	18.3784	18.3784	0
21	3-3-2017 ms1 muscle3ctrl bs sod	Zuo lab	3/10/2017 6:16:15 PM	0	0.001	-0.004	0.0015	8.10811e-07	3-3-2017 ms1 muscle3ctrl bs sod	3.24324
22	3-3-2017 ms1 muscle3ctrl after sod	Zuo lab	3/10/2017 6:18:44 PM	-0.003	0.001	-0.006	-0.0005	-2.7027e-07	3-3-2017 ms1 muscle3ctrl after sod	-1.08108			30% Stretch	Baseline (nmol)	Contract (nmol)	Change (nmol)
23	3-4-2017 ms1 muscle2 stretch bs	Zuo lab	3/10/2017 6:27:05 PM	0.006	0.007	0.002	0.0015	8.10811e-07	3-4-2017 ms1 muscle2 stretch bs	3.24324			3-4-2017 ms1 muscle2	3.24324	16.2162	12.973
24	test/bubble	Zuo lab	3/10/2017 6:28:07 PM	0.034	0.036	0.026	0.003	1.62162e-06	test/bubble	6.48649			3-2-2017 ms1 muscle1	3.24324	4.32432	1.08108
25	test	Zuo lab	3/10/2017 6:30:28 PM	0.026	0.022	0.022	0.004	2.16216e-06	test	8.64865			3-7-2017 ms1 muscle3	-2.16216	4.32432	6.48649
26	3-4-2017 ms1 muscle2 stretch afterCon	Zuo lab	3/10/2017 6:33:50 PM	0.004	-0.003	-0.004	0.0075	4.05405e-06	3-4-2017 ms1 muscle2 stretch afterCon	16.2162			3-6-2017 ms1 muscle1	5.40541	6.48649	1.08108
27	3-4-2017 ms1 muscle4 ctrl sod bs	Zuo lab	3/10/2017 6:36:43 PM	0.003	0.003	0.001	0.001	5.40541e-07	3-4-2017 ms1 muscle4 ctrl sod bs	2.16216			3-3-2017 ms1 muscle1	0	3.24324	3.24324
28	3-4-2017 ms1 muscle4 ctrl sod afterCon1	Zuo lab	3/10/2017 6:38:05 PM	0.034	0.035	0.026	0.0035	1.89189e-06	3-4-2017 ms1 muscle4 ctrl sod afterCon1	7.56757			3-16-2017ms1muscle1	5.40541	25.9459	20.5405
29	3-4-2017 ms1 muscle4 ctrl sod afterCon2	Zuo lab	3/10/2017 6:38:49 PM	0.034	0.036	0.025	0.0035	1.89189e-06	3-4-2017 ms1 muscle4 ctrl sod afterCon2	7.56757			3-16-2017ms1muscle2	-1.08108	16.2162	17.2973
30	3-2-2017 ms1 muscle1 stretch bs	Zuo lab	3/10/2017 6:42:05 PM	-0.001	-0.001	-0.004	0.0015	8.10811e-07	3-2-2017 ms1 muscle1 stretch bs	3.24324			3-17-2017ms1muscle1	-7.56757	4.32432	11.8919
31	3-2-2017 ms1 muscle1 stretch afterCon	Zuo lab	3/10/2017 6:43:57 PM	0.02	0.021	0.015	0.002	1.08108e-06	3-2-2017 ms1 muscle1 stretch afterCon	4.32432			3-18-17ms1muscle1	7.56757	30.8108	23.2432
32	3-7-2017 ms1 muscle3 stretch afterCon	Zuo lab	3/10/2017 6:45:20 PM	0.03	0.032	0.024	0.002	1.08108e-06	3-7-2017 ms1 muscle3 stretch afterCon	4.32432			3-18-17ms1muscle3	23.7838	54.0541	30.2703
33	3-7-2017 ms1 muscle3 stretch bs	Zuo lab	3/10/2017 6:48:33 PM	0	0.003	-0.001	-0.001	-5.40541e-07	3-7-2017 ms1 muscle3 stretch bs	-2.16216
34	3-6-2017 ms1 muscle1 stretch bs	Zuo lab	3/10/2017 6:50:50 PM	0.018	0.02	0.011	0.0025	1.35135e-06	3-6-2017 ms1 muscle1 stretch bs	5.40541			30% Stretch +SOD	Baseline (nmol)	Contract (nmol)	Change (nmol)
35	3-6-2017 ms1 muscle1 stretch after Con	Zuo lab	3/10/2017 6:51:48 PM	0.002	0.002	-0.004	0.003	1.62162e-06	3-6-2017 ms1 muscle1 stretch after Con	6.48649			3-2-2017 ms1 muscle2	2.16216	4.32432	2.16216
36	3-3-2017 ms1 muscle1 stretch afterCon	Zuo lab	3/10/2017 6:54:06 PM	0.027	0.03	0.021	0.0015	8.10811e-07	3-3-2017 ms1 muscle1 stretch afterCon	3.24324			3-3-2017 ms1 muscle2	7.56757	5.40541	-2.16216
37	3-3-2017 ms1 muscle1 stretch bs	Zuo lab	3/10/2017 6:55:16 PM	0.005	0.009	0.001	0	0	3-3-2017 ms1 muscle1 stretch bs	0			3-7-2017 ms1 muscle1	7.56757	6.48649	-1.08108
38	3-2-2017 ms1 muscle2 stretch sod AfterCon	Zuo lab	3/10/2017 6:57:26 PM	0.045	0.047	0.039	0.002	1.08108e-06	3-2-2017 ms1 muscle2 stretch sod AfterCon	4.32432			3-4-2017 ms1 muscle1	5.40541	4.32432	-1.08108
39	3-2-2017 ms1 muscle2 stretch sod bs	Zuo lab	3/10/2017 6:58:28 PM	-0.003	-0.002	-0.006	0.001	5.40541e-07	3-2-2017 ms1 muscle2 stretch sod bs	2.16216			3-6-2017 ms1 muscle3	7.56757	10.2703	2.7027
40	3-3-2017 ms1 muscle2 stretch sod bs	Zuo lab	3/10/2017 7:03:24 PM	-0.001	-0.002	-0.007	0.0035	1.89189e-06	3-3-2017 ms1 muscle2 stretch sod bs	7.56757
41	3-3-2017 ms1 muscle2 stretch sod after con	Zuo lab	3/10/2017 7:04:38 PM	0.002	0.001	-0.002	0.0025	1.35135e-06	3-3-2017 ms1 muscle2 stretch sod after con	5.40541
42	3-6-2017 ms1 muscle3 stretch sod bs	Zuo lab	3/10/2017 7:11:19 PM	0	-0.002	-0.005	0.0035	1.89189e-06	3-6-2017 ms1 muscle3 stretch sod bs	7.56757
43	3-6-2017 ms1 muscle3 stretch sod after con	Zuo lab	3/10/2017 7:13:45 PM	0.002	-0.001	-0.006	0.0055	2.97297e-06	3-6-2017 ms1 muscle3 stretch sod after con	11.8919
44	3-6-2017 ms1 muscle3 stretch sod after con	Zuo lab	3/10/2017 7:14:37 PM	0.004	0.001	-0.001	0.004	2.16216e-06	3-6-2017 ms1 muscle3 stretch sod after con	8.64865
45	3-7-2017 ms1 muscle1 stretch sod bs	Zuo lab	3/10/2017 7:18:23 PM	0.001	-0.002	-0.003	0.0035	1.89189e-06	3-7-2017 ms1 muscle1 stretch sod bs	7.56757
46	3-7-2017 ms1 muscle1 stretch sod after con	Zuo lab	3/10/2017 7:19:19 PM	0.001	0	-0.004	0.003	1.62162e-06	3-7-2017 ms1 muscle1 stretch sod after con	6.48649
47	3-4-2017 ms1 muscle1 stretch sod bs	Zuo lab	3/10/2017 7:20:51 PM	-0.003	-0.004	-0.007	0.0025	1.35135e-06	3-4-2017 ms1 muscle1 stretch sod bs	5.40541
48	3-4-2017 ms1 muscle1 stretch sod after con	Zuo lab	3/10/2017 7:21:45 PM	0	0	-0.004	0.002	1.08108e-06	3-4-2017 ms1 muscle1 stretch sod after con	4.32432
49	3-16-2017ms1muscle1stretch bs	Zuo lab	3/17/2017 8:07:47 PM	0.02	0.016	0.019	0.0025	1.35135e-06	3-16-2017ms1muscle1stretch bs	5.40541
50	3-16-2017ms1muscle1stretch after con	Zuo lab	3/17/2017 8:16:15 PM	0.028	0.016	0.016	0.012	6.48649e-06	3-16-2017ms1muscle1stretch after con	25.9459
51	3-16-2017ms1muscle2stretch bs	Zuo lab	3/17/2017 8:18:34 PM	0.014	0.012	0.017	-0.0005	-2.7027e-07	3-16-2017ms1muscle2stretch bs	-1.08108
52	3-16-2017ms1muscle2stretch after cn	Zuo lab	3/17/2017 8:20:49 PM	0.027	0.017	0.022	0.0075	4.05405e-06	3-16-2017ms1muscle2stretch after cn	16.2162
53	3-17-2017ms1muscle3con+sod BS	Zuo lab	3/17/2017 8:25:28 PM	0.005	0.007	0.016	-0.0065	-3.51351e-06	3-17-2017ms1muscle3con+sod BS	-14.0541
54	3-17-2017ms1muscle3con+sod after cn	Zuo lab	3/17/2017 8:26:41 PM	0.006	0.009	0.014	-0.0055	-2.97297e-06	3-17-2017ms1muscle3con+sod after cn	-11.8919
55	3-17-2017ms1muscle2con+sod bs	Zuo lab	3/17/2017 8:28:25 PM	0.006	0.009	0.015	-0.006	-3.24324e-06	3-17-2017ms1muscle2con+sod bs	-12.973
56	3-17-2017ms1muscle2con+sod after cn	Zuo lab	3/17/2017 8:32:24 PM	0.008	0.007	0.014	-0.0025	-1.35135e-06	3-17-2017ms1muscle2con+sod after cn	-5.40541
57	3-17-2017ms1muscle1strectch after cn	Zuo lab	3/17/2017 8:37:10 PM	0.017	0.014	0.016	0.002	1.08108e-06	3-17-2017ms1muscle1strectch after cn	4.32432
58	3-17-2017ms1muscle1strectch bs	Zuo lab	3/17/2017 8:36:03 PM	0.007	0.007	0.014	-0.0035	-1.89189e-06	3-17-2017ms1muscle1strectch bs	-7.56757
59	3-18-17ms1muscle1 stretch after cn	Zuo lab	3/19/2017 8:16:09 PM	0.051	0.032	0.039	0.0155	8.37838e-06	3-18-17ms1muscle1 stretch after cn	33.5135
60	3-18-17ms1muscle1 stretch after cn2	Zuo lab	3/19/2017 8:17:03 PM	0.045	0.029	0.035	0.013	7.02703e-06	3-18-17ms1muscle1 stretch after cn2	28.1081
61	3-18-17ms1muscle1 stretch bs	Zuo lab	3/19/2017 8:19:16 PM	0.009	0.007	0.004	0.0035	1.89189e-06	3-18-17ms1muscle1 stretch bs	7.56757
62	3-18-17ms1muscle3 stretch after con	Zuo lab	3/19/2017 8:21:42 PM	0.04	0.017	0.013	0.025	1.35135e-05	3-18-17ms1muscle3 stretch after con	54.0541
63	3-18-17ms1muscle3 stretch bs	Zuo lab	3/19/2017 8:22:38 PM	0.013	0.002	0.002	0.011	5.94595e-06	3-18-17ms1muscle3 stretch bs	23.7838
64	3-18-17ms1muscle2 ctrl sod bs	Zuo lab	3/19/2017 8:26:08 PM	0.011	0.003	0.004	0.0075	4.05405e-06	3-18-17ms1muscle2 ctrl sod bs	16.2162
65	3-18-17ms1muscle4 ctrl sod after con	Zuo lab	3/19/2017 8:29:48 PM	0.014	0.004	0.007	0.0085	4.59459e-06	3-18-17ms1muscle4 ctrl sod after con	18.3784
66	3-18-17ms1muscle2 ctrl sod after con	Zuo lab	3/19/2017 8:27:50 PM	0.01	0.003	0.005	0.006	3.24324e-06	3-18-17ms1muscle2 ctrl sod after con	12.973
67	3-18-17ms1muscle4 ctrl sod bs	Zuo lab	3/19/2017 8:30:39 PM	0.019	0.01	0.011	0.0085	4.59459e-06	3-18-17ms1muscle4 ctrl sod bs	18.3784

## Sheet: Cyt c Data sum
						Cyt c Change per min per mg dry wt (nmol•min-1•mg-1)
	Control	Baseline (nmol)	Contract (nmol)	Change (nmol)	Muscle Dry Wt (mg)		AVG	SD	SE
	3-6-2017 ms1 muscle 4	8.64865	6.48649	-2.16216	3.6	-0.12012	0.0686105	0.175845	0.0717884
	3-7-2017 ms1 muscle 2	6.48649	5.40541	-1.08108	3.6	-0.0600601
	3-2-2017 ms1 muscle 3	1.08108	7.56757	6.48649	3.5	0.370656
	3-4-2017 ms1 muscle 3	0	2.16216	2.16216	2.9	0.149115
	3-1-2017 ms1 muscle1	2.16216	3.24324	1.08108	3	0.0720721
	2-27-2017 ms1 muscle1	4.32432	4.32432	0	3.4	0
	Control + SOD						AVG	SD	SE
	3-7-2017 ms2 muscle 4	1.08108	6.48649	5.40541	2	0.540541	0.104389	0.338632	0.107085
	3-1-2017 ms1 muscle 2	5.40541	3.24324	-2.16216	5.1	-0.0847907
	2-27-2017 ms1 muscle 2	7.56757	10.8108	3.24324	3.7	0.17531
	3-6-2017 ms1 muscle 2	8.64865	7.56757	-1.08108	1.8	-0.12012
	3-3-2017 ms1 muscle 3	3.24324	-1.08108	-4.32432	3.4	-0.254372
	3-4-2017 ms1 muscle4	2.16216	7.56757	5.40541	2.4	0.45045
	3-17-2017ms1muscle3	-14.0541	-11.8919	2.16216	2.7	0.16016
	3-17-2017ms1muscle2	-12.973	-5.40541	7.56757	2.6	0.582121
	3-18-17ms1muscle2	16.2162	12.973	-3.24324	1.6	-0.405405
	3-18-17ms1muscle4	18.3784	18.3784	0	1.6	0
	30% Stretch						AVG	SD	SE
	3-4-2017 ms1 muscle2	3.24324	16.2162	12.973	2.9	0.894688	0.809852	0.598442	0.189244
	3-2-2017 ms1 muscle1	3.24324	4.32432	1.08108	3.7	0.0584368
	3-7-2017 ms1 muscle3	-2.16216	4.32432	6.48649	3.4	0.381558
	3-6-2017 ms1 muscle1	5.40541	6.48649	1.08108	2.5	0.0864865
	3-3-2017 ms1 muscle1	0	3.24324	3.24324	3.3	0.19656
	3-16-2017ms1muscle1	5.40541	25.9459	20.5405	3	1.36937
	3-16-2017ms1muscle2	-1.08108	16.2162	17.2973	2.5	1.38378
	3-17-2017ms1muscle1	-7.56757	4.32432	11.8919	3.1	0.767219
	3-18-17ms1muscle1	7.56757	30.8108	23.2432	3.4	1.36725
	3-18-17ms1muscle3	23.7838	54.0541	30.2703	3.8	1.59317
	30% Stretch +SOD						AVG	SD	SE
	3-2-2017 ms1 muscle2	2.16216	4.32432	2.16216	2.5	0.172973	0.0342895	0.14049	0.0628289
	3-3-2017 ms1 muscle2	7.56757	5.40541	-2.16216	4.6	-0.0940071
	3-7-2017 ms1 muscle1	7.56757	6.48649	-1.08108	4.9	-0.0441258
	3-4-2017 ms1 muscle1	5.40541	4.32432	-1.08108	3.4	-0.063593
	3-6-2017 ms1 muscle3	7.56757	10.2703	2.7027	2.7	0.2002

## Sheet: Muscle Dry Wt
	After 1-hr oven drying at 80 celcius
		Optimal Length Muscles	Muscle Dry Wt (mg)		30% Strech Muscles	Muscle Dry Wt (mg)
		1-18-2017 MS1 muscle 1	5.1		3-2-2017 MS1 muscle 1	3.7
		2-27-2017 MS1 muscle 1	3.4		3-2-2017 MS1 muscle 2	2.5
		2-27-2017 MS1 muscle 2	3.7		3-3-2017 MS1 muscle 1	3.3
		3-1-2017 MS1 muscle 1	3		3-3-2017 MS1 muscle 2	4.6
		3-1-2017 MS1 muscle 2	5.1		3-4-2017 MS1 muscle 1	3.4
		3-2-2017 MS1 muscle 3	3.5		3-4-2017 MS1 muscle 2	2.9
		3-3-2017 MS1 muscle 3	3.4		3-6-2017 MS1 muscle 1	2.5
		3-4-2017 MS1 muscle 3	2.9		3-6-2017 MS1 muscle 3	2.7
		3-4-2017 MS1 muscle 4	2.4		3-7-2017 MS1 muscle 1	4.9
		3-6-2017 MS1 muscle 2	1.8		3-7-2017 MS1 muscle 3	3.4
		3-6-2017 MS1 muscle 4	3.6		3-16-2017 MS1 muscle 1	3
		3-7-2017 MS1 muscle 2	3.6		3-16-2017 MS1 muscle 2	2.5
		3-7-2017 MS1 muscle 4	2		3-17-2017 MS1 msucle 1	3.1
		3-17-2017 MS1 muscle 2	2.6		3-18-2017 MS1 muscle 1	3.4
		3-17-2017 MS1 muscle 3	2.7		3-18-2017 MS1 muscle 3	3.8
		3-18-2017 MS1 muscle 2	1.6
		3-18-2017 MS1 muscle 4	1.6
