# Supplementary material for: Redox correlation in muscle lengthening and immune response in eccentric exercise
Source: PLoS One. 2018 Dec 27;13(12):e0208799. doi: 10.1371/journal.pone.0208799 (PMC6307742; doi:10.1371/journal.pone.0208799)
Supplement: S2 Table — (XLSX) [file pone.0208799.s002.xlsx]

## Sheet: Sheet1
0.1V = 9.8 mN --> Absolute force = voltage force/0.1 * 9.8 (mN);
	Voltage Force
		Optimal Length (V)	1-18-2017 MS1 muscle 1	2-27-2017 MS1 muscle 1	2-27-2017 MS1 muscle 2
		Baseline contraction	1.2703	3.0912	1.8566
		first contraction	1.2773	3.1568	2.0478
		end contraction	0.4188	0.8246	0.5336
		30% Stretch (V)	1-18-2017 MS1 muscle 2
		Baseline contraction	3.39135
		first contraction	3.1905
		end contraction	0.633
	Absolute Force
		Optimal Length (mN)	1-18-2017 MS1 muscle 1	2-27-2017 MS1 muscle 1	2-27-2017 MS1 muscle 2
		Baseline contraction	124.489	302.938	181.947
		first contraction	125.175	309.366	200.684
		end contraction	41.0424	80.8108	52.2928
		30% Stretch (mN)	1-18-2017 MS1 muscle 2
		Baseline contraction	332.352
		first contraction	312.669
		end contraction	62.034
	% Baseline
		Optimal Length	1-18-2017 MS1 muscle 1	2-27-2017 MS1 muscle 1	2-27-2017 MS1 muscle 2							Average	SD	SE
		Baseline contraction	100	100	100							100	2.00972e-14	1.16031e-14
		first contraction	100.551	102.122	110.298							104.324	5.23339	3.0215
		end contraction	32.9686	26.6757	28.7407							29.4617	3.20778	1.85202
		30% Stretch	1-18-2017 MS1 muscle 2
		Baseline contraction	100
		first contraction	94.0776
		end contraction	18.6651
