# Supplementary material for: Redox correlation in muscle lengthening and immune response in eccentric exercise
Source: PLoS One. 2018 Dec 27;13(12):e0208799. doi: 10.1371/journal.pone.0208799 (PMC6307742; doi:10.1371/journal.pone.0208799)
Supplement: S3 Table — (XLSX) [file pone.0208799.s003.xlsx]

## Sheet: Sheet1
0.1V = 9.8 mN --> Absolute force = voltage force/0.1 * 9.8 (mN);				** Force output was adjusted to 400mN
	Voltage Force (V)
		Optimal Length Muscles	1-18-2017 MS1 muscle 1	2-27-2017 MS1 muscle 1**	2-27-2017 MS1 muscle 2	3-1-2017 MS1 muscle 1	3-1-2017 MS1 muscle 2	3-2-2017 MS1 muscle 3	3-3-2017 MS1 muscle 3	3-4-2017 MS1 muscle 3	3-4-2017 MS1 muscle 4	3-6-2017 MS1 muscle 2	3-6-2017 MS1 muscle 4	3-7-2017 MS1 muscle 2	3-7-2017 MS1 muscle 4
		Baseline contraction	1.2703	3.0912	1.8566	2.313	1.992	1.8598	1.4233	1.2814	1.1788	1.418	1.9206	1.8078	1.2675
		0 min	1.2773	3.1568	2.0478	2.0194	1.8478	1.7988	1.5067	1.2386	1.1603	1.4541	1.9345	1.7986	1.2627
		1 min	0.9342	2.2538	1.537	1.4736	1.2198	1.3177	1.0234	0.9389	0.9537	1.1725	1.4633	1.3911	1.0067
		2 min	0.7592	1.71	1.2622	1.082	0.7844	0.9814	0.7577	0.767	0.8397	1.0269	1.2553	1.1355	0.9161
		3 min	0.5933	1.2576	0.9048	0.7589	0.4995	0.7581	0.5773	0.5741	0.6972	0.8847	1.0794	0.9025	0.7905
		4 min	0.4786	1.0012	0.6902	0.583	0.3659	0.6313	0.4938	0.4492	0.6061	0.7633	0.9681	0.792	0.7177
		5 min	0.4188	0.8246	0.5336	0.4841	0.2867	0.5725	0.4406	0.3977	0.557	0.6639	0.9019	0.7295	0.6678
		30% Stretch Muscles	3-2-2017 MS1 muscle 1	3-2-2017 MS1 muscle 2	3-3-2017 MS1 muscle 1	3-3-2017 MS1 muscle 2	3-4-2017 MS1 muscle 1	3-4-2017 MS1 muscle 2	3-6-2017 MS1 muscle 1	3-6-2017 MS1 muscle 3	3-7-2017 MS1 muscle 1	3-7-2017 MS1 muscle 3
		Baseline contraction	2.0606	1.0005	2.0161	1.4175	2.3828	2.2084	1.1566	1.1447	2.1264	1.5895
		0 min	1.6905	0.5578	0.7864	0.6823	1.2255	1.3314	0.4158	0.7919	1.3358	0.7609
		1 min	1.2588	0.4014	0.6416	0.5041	1.0158	1.0552	0.3505	0.597	1.1098	0.592
		2 min	0.8838	0.2958	0.5664	0.4236	0.9447	0.9289	0.3181	0.4528	0.9995	0.5295
		3 min	0.5447	0.2094	0.4234	0.3345	0.8428	0.7794	0.3067	0.3345	0.8748	0.4708
		4 min	0.3753	0.1581	0.3028	0.2605	0.6966	0.6447	0.2714	0.2658	0.7545	0.4056
		5 min	0.288	0.1266	0.2394	0.2119	0.5555	0.5517	0.233	0.24	0.6569	0.355
	Absolute Force (mN)
		Optimal Length Muscles	1-18-2017 MS1 muscle 1	2-27-2017 MS1 muscle 1	2-27-2017 MS1 muscle 2	3-1-2017 MS1 muscle 1	3-1-2017 MS1 muscle 2	3-2-2017 MS1 muscle 3	3-3-2017 MS1 muscle 3	3-4-2017 MS1 muscle 3	3-4-2017 MS1 muscle 4	3-6-2017 MS1 muscle 2	3-6-2017 MS1 muscle 4	3-7-2017 MS1 muscle 2	3-7-2017 MS1 muscle 4
		Baseline contraction	101.624	247.296	148.528	185.04	159.36	148.784	113.864	102.512	94.304	113.44	153.648	144.624	101.4
		0 min	102.184	252.544	163.824	161.552	147.824	143.904	120.536	99.088	92.824	116.328	154.76	143.888	101.016
		1 min	74.736	180.304	122.96	117.888	97.584	105.416	81.872	75.112	76.296	93.8	117.064	111.288	80.536
		2 min	60.736	136.8	100.976	86.56	62.752	78.512	60.616	61.36	67.176	82.152	100.424	90.84	73.288
		3 min	47.464	100.608	72.384	60.712	39.96	60.648	46.184	45.928	55.776	70.776	86.352	72.2	63.24
		4 min	38.288	80.096	55.216	46.64	29.272	50.504	39.504	35.936	48.488	61.064	77.448	63.36	57.416
		5 min	33.504	65.968	42.688	38.728	22.936	45.8	35.248	31.816	44.56	53.112	72.152	58.36	53.424
		30% Stretch Muscles	3-2-2017 MS1 muscle 1	3-2-2017 MS1 muscle 2	3-3-2017 MS1 muscle 1	3-3-2017 MS1 muscle 2	3-4-2017 MS1 muscle 1	3-4-2017 MS1 muscle 2	3-6-2017 MS1 muscle 1	3-6-2017 MS1 muscle 3	3-7-2017 MS1 muscle 1	3-7-2017 MS1 muscle 3
		Baseline contraction	164.848	80.04	161.288	113.4	190.624	176.672	92.528	91.576	170.112	127.16
		0 min	135.24	44.624	62.912	54.584	98.04	106.512	33.264	63.352	106.864	60.872
		1 min	100.704	32.112	51.328	40.328	81.264	84.416	28.04	47.76	88.784	47.36
		2 min	70.704	23.664	45.312	33.888	75.576	74.312	25.448	36.224	79.96	42.36
		3 min	43.576	16.752	33.872	26.76	67.424	62.352	24.536	26.76	69.984	37.664
		4 min	30.024	12.648	24.224	20.84	55.728	51.576	21.712	21.264	60.36	32.448
		5 min	23.04	10.128	19.152	16.952	44.44	44.136	18.64	19.2	52.552	28.4
	Tension (mN/mg)
		Optimal Length Muscles	1-18-2017 MS1 muscle 1	2-27-2017 MS1 muscle 1	2-27-2017 MS1 muscle 2	3-1-2017 MS1 muscle 1	3-1-2017 MS1 muscle 2	3-2-2017 MS1 muscle 3	3-3-2017 MS1 muscle 3	3-4-2017 MS1 muscle 3	3-4-2017 MS1 muscle 4	3-6-2017 MS1 muscle 2	3-6-2017 MS1 muscle 4	3-7-2017 MS1 muscle 2	3-7-2017 MS1 muscle 4
		Muscle Dry Wt (mg)	5.1	3.4	3.7	3	5.1	3.5	3.4	2.9	2.4	1.8	3.6	3.6	2		Optimal Length Muscles	Average	SD	SE
		Baseline contraction	19.9263	72.7341	40.1427	61.68	31.2471	42.5097	33.4894	35.349	39.2933	63.0222	42.68	40.1733	50.7		Baseline contraction	44.0729	14.5144	4.02558
		0 min	20.0361	74.2776	44.2768	53.8507	28.9851	41.1154	35.4518	34.1683	38.6767	64.6267	42.9889	39.9689	50.508		0 min	43.7639	14.4462	4.00666
		1 min	14.6541	53.0306	33.2324	39.296	19.1341	30.1189	24.08	25.9007	31.79	52.1111	32.5178	30.9133	40.268		1 min	32.8498	11.2984	3.1336
		2 min	11.909	40.2353	27.2908	28.8533	12.3043	22.432	17.8282	21.1586	27.99	45.64	27.8956	25.2333	36.644		2 min	26.5703	10.0186	2.77865
		3 min	9.30667	29.5906	19.5632	20.2373	7.83529	17.328	13.5835	15.8372	23.24	39.32	23.9867	20.0556	31.62		3 min	20.8849	8.87268	2.46084
		4 min	7.50745	23.5576	14.9232	15.5467	5.73961	14.4297	11.6188	12.3917	20.2033	33.9244	21.5133	17.6	28.708		4 min	17.5126	8.03234	2.22777
		5 min	6.56941	19.4024	11.5373	12.9093	4.49725	13.0857	10.3671	10.971	18.5667	29.5067	20.0422	16.2111	26.712		5 min	15.4137	7.32283	2.03099
		30% Stretch Muscles	3-2-2017 MS1 muscle 1	3-2-2017 MS1 muscle 2	3-3-2017 MS1 muscle 1	3-3-2017 MS1 muscle 2	3-4-2017 MS1 muscle 1	3-4-2017 MS1 muscle 2	3-6-2017 MS1 muscle 1	3-6-2017 MS1 muscle 3	3-7-2017 MS1 muscle 1	3-7-2017 MS1 muscle 3
		Muscle Dry Wt (mg)	3.7	2.5	3.3	4.6	3.4	2.9	2.5	2.7	4.9	3.4					30% Stretch Muscles	Average	SD	SE
		Baseline contraction	44.5535	32.016	48.8752	24.6522	56.0659	60.9214	37.0112	33.917	34.7167	37.4					Baseline contraction	41.0129	11.3772	3.59779
		0 min	36.5514	17.8496	19.0642	11.8661	28.8353	36.7283	13.3056	23.4637	21.809	17.9035					0 min	22.7377	8.7752	2.77496
		1 min	27.2173	12.8448	15.5539	8.76696	23.9012	29.109	11.216	17.6889	18.1192	13.9294					1 min	17.8347	6.85914	2.16905
		2 min	19.1092	9.4656	13.7309	7.36696	22.2282	25.6248	10.1792	13.4163	16.3184	12.4588					2 min	14.9898	5.83539	1.84531
		3 min	11.7773	6.7008	10.2642	5.81739	19.8306	21.5007	9.8144	9.91111	14.2824	11.0776					3 min	12.0977	5.12136	1.61952
		4 min	8.11459	5.0592	7.34061	4.53043	16.3906	17.7848	8.6848	7.87556	12.3184	9.54353					4 min	9.76425	4.44308	1.40502
		5 min	6.22703	4.0512	5.80364	3.68522	13.0706	15.2193	7.456	7.11111	10.7249	8.35294					5 min	8.17019	3.77644	1.19421
	% Baseline
		Optimal Length	1-18-2017 MS1 muscle 1	2-27-2017 MS1 muscle 1	2-27-2017 MS1 muscle 2	3-1-2017 MS1 muscle 1	3-1-2017 MS1 muscle 2	3-2-2017 MS1 muscle 3	3-3-2017 MS1 muscle 3	3-4-2017 MS1 muscle 3	3-4-2017 MS1 muscle 4	3-6-2017 MS1 muscle 2	3-6-2017 MS1 muscle 4	3-7-2017 MS1 muscle 2	3-7-2017 MS1 muscle 4		Optimal Length Muscles	Average	SD	SE
		Baseline contraction	100	100	100	100	100	100	100	100	100	100	100	100	100		Baseline contraction	100	0	0
		0 min	100.551	102.122	110.298	87.3065	92.761	96.7201	105.86	96.6599	98.4306	102.546	100.724	99.4911	99.6213		0 min	99.4686	5.67773	1.57472
		1 min	73.5417	72.9102	82.7857	63.7095	61.2349	70.8517	71.9033	73.2714	80.9043	82.6869	76.1897	76.9499	79.4241		1 min	74.3356	6.62603	1.83773
		2 min	59.7654	55.3183	67.9845	46.7791	39.3775	52.7691	53.2354	59.8564	71.2335	72.4189	65.3598	62.8112	72.2761		2 min	59.9373	10.2126	2.83247
		3 min	46.7055	40.6832	48.7342	32.8102	25.0753	40.7624	40.5607	44.8026	59.1449	62.3907	56.2012	49.9226	62.3669		3 min	46.9354	11.2691	3.12548
		4 min	37.6761	32.3887	37.1755	25.2054	18.3685	33.9445	34.694	35.0554	51.4167	53.8293	50.4061	43.8102	56.6233		4 min	39.2764	11.4065	3.1636
		5 min	32.9686	26.6757	28.7407	20.9295	14.3926	30.7829	30.9562	31.0364	47.2514	46.8195	46.9593	40.3529	52.6864		5 min	34.6579	11.3939	3.1601
		30% Stretch	3-2-2017 MS1 muscle 1	3-2-2017 MS1 muscle 2	3-3-2017 MS1 muscle 1	3-3-2017 MS1 muscle 2	3-4-2017 MS1 muscle 1	3-4-2017 MS1 muscle 2	3-6-2017 MS1 muscle 1	3-6-2017 MS1 muscle 3	3-7-2017 MS1 muscle 1	3-7-2017 MS1 muscle 3					30% Stretch Muscles	Average	SD	SE
		0 min	100	100	100	100	100	100	100	100	100	100					Baseline contraction	100	0	0
		1 min	82.0392	55.7521	39.006	48.134	51.4311	60.288	35.9502	69.1797	62.8198	47.8704					0 min	55.2471	13.947	4.41042
		2 min	61.089	40.1199	31.8238	35.5626	42.6305	47.7812	30.3043	52.1534	52.1915	37.2444					1 min	43.0901	10.0068	3.16442
		3 min	42.8904	29.5652	28.0938	29.8836	39.6466	42.0621	27.503	39.5562	47.0043	33.3124					2 min	35.9518	7.08668	2.24101
		4 min	26.434	20.9295	21.0009	23.5979	35.3702	35.2925	26.5174	29.2216	41.14	29.6194					3 min	28.9123	6.65797	2.10543
		5 min	18.2131	15.8021	15.0191	18.3774	29.2345	29.1931	23.4653	23.2201	35.4825	25.5175					4 min	23.3525	6.65151	2.10339
		end contraction	13.9765	12.6537	11.8744	14.9489	23.3129	24.9819	20.1453	20.9662	30.8926	22.3341					5 min	19.6086	6.15633	1.9468

## Sheet: Muscle Dry Wt
After 1-hr oven drying at 80 celcius
	Optimal Length Muscles	Muscle Dry Wt (mg)		30% Strech Muscles	Muscle Dry Wt (mg)
	1-18-2017 MS1 muscle 1	5.1		3-2-2017 MS1 muscle 1	3.7
	2-27-2017 MS1 muscle 1	3.4		3-2-2017 MS1 muscle 2	2.5
	2-27-2017 MS1 muscle 2	3.7		3-3-2017 MS1 muscle 1	3.3
	3-1-2017 MS1 muscle 1	3		3-3-2017 MS1 muscle 2	4.6
	3-1-2017 MS1 muscle 2	5.1		3-4-2017 MS1 muscle 1	3.4
	3-2-2017 MS1 muscle 3	3.5		3-4-2017 MS1 muscle 2	2.9
	3-3-2017 MS1 muscle 3	3.4		3-6-2017 MS1 muscle 1	2.5
	3-4-2017 MS1 muscle 3	2.9		3-6-2017 MS1 muscle 3	2.7
	3-4-2017 MS1 muscle 4	2.4		3-7-2017 MS1 muscle 1	4.9
	3-6-2017 MS1 muscle 2	1.8		3-7-2017 MS1 muscle 3	3.4
	3-6-2017 MS1 muscle 4	3.6
	3-7-2017 MS1 muscle 2	3.6
	3-7-2017 MS1 muscle 4	2
