# Supplementary material for: Redox correlation in muscle lengthening and immune response in eccentric exercise
Source: PLoS One. 2018 Dec 27;13(12):e0208799. doi: 10.1371/journal.pone.0208799 (PMC6307742; doi:10.1371/journal.pone.0208799)
Supplement: S4 Table — (XLSX) [file pone.0208799.s004.xlsx]

## Sheet: WBC
WBC count (×10^6/ml)
Placebo group (P)
Subject ID	1DOE	1DEO	1DE6	1DE24	1DE48	2DOE	2DEO	2DE6	2DE24	2DE48
Sub 2	1.19	2.42	1.5	2.55	2.84	3.16	4.62	5.88	3.58	3.05
Sub 5	3.26	3.29	4.8	2.97	3.12	3.16	3.82	5.22	2.94	2.83
Sub 6	2.34	3	4.24	1.6	1.56	1.76	1.61	3.57	1.29	1.51
Sub 7	2.53	4.25	4.15	2.62	3.08	3.37	3.57	4.75	3	4.98
Sub 12	3.11	2.24	3.26	3.52	2.47	2.09	3.04	2.7	1.85	2.49
Sub 14	2.86	3.88	5.99	3.58	2.91	2.88	3.89	3.72	3.6	2.95
Sub 15	3.94	3.65	5.15	3.46	3.71	3.58	3.72	4.85	3.28	3.44
Sub 16	2.46	2.75	4.6	2.74	2.32	2.55	2.39	3.57	2.2	3
Sub 19	3.03	3.51	4.66	3.95	2.91	3.22	2.89	3.98	3.68	3.51
Sub 20	2.78	3.46	4.59	3.22	2.85	2.97	3.38	4.57	2.97	3.14
Sub 21	2.58	2.58	2.88	2.76	2.65	2.42	2.25	2.83	2.23	2.53
Supplement group (S)
Subject ID	1DOE	1DEO	1DE6	1DE24	1DE48	2DOE	2DEO	2DE6	2DE24	2DE48
Sub 1	1.81	2.01	1.9	1.16	0.48	1.87	2.08	4.04	3.15	1.98
Sub 3	2.86	3.49	4.4	2.91	3.51	2.17	2.89	3.69	2.4	2.52
Sub 4	2.5	2.17	3	2.9	2.03	3.06	2.36	2.96	3.25	2.54
Sub 8	2.87	2.88	3.9	2.88	2.69	2.43	2.6	3.13	2.88	2.23
Sub 10	2.24	2.58	3.94	1.54	2.27	1.62	1.6	3.01	1.41	2.6
Sub 13	3.47	4.19	5.01	3.58	3.25	2.46	2.97	3.02	2.4	2.79
Sub 17	2.76	4.47	4.45	3.06	2.3	3.2	4.28	5.42	5.39	4.21
Sub 18	2.88	3.85	4.65	2.77	1.54	2.56	3.42	5.69	3.47	4.09
Sub 22	3.28	3.7	4.46	2.57	2.81	3.78	3.7	4.15	3.83	2.96
Sub 23	2.22	3	3.44	2.18	2.03	2.25	2.89	4.21	2.15	2.31
Sub 24	1.28	1.85	2.52	1.58	1.25	2.58	3.16	4.67	3.14	2.84

## Sheet: Bcl-2
Bcl-2 (pg/ml)
Placebo group (P)
Subject ID	1DOE	1DEO	1DE6	1DE24	1DE48	2DOE	2DEO	2DE6	2DE24	2DE48
Sub 2	899	764	566	390	885	1076	930	1057	1012	758
Sub 5	1205	1007	1131	1127	626	939	811	1034	953	973
Sub 6	1069	1083	964	201	32	680	764	877	758	769
Sub 7	938	1049	905	663	807	895	796	858	1128	1020
Sub 12	647	816	598	540	824	1071	820	763	719	869
Sub 14	1187	874	1013	1029	1105	930	1220	983	882	1034
Sub 15	959	1065	1124	1126	1129	1056	920	1002	989	1100
Sub 16	1184	864	687	945	977	1098	1062	910	1246	1202
Sub 19	1105	1000	1059	781	1250	1156	1102	990	992	1009
Sub 20	1478	1325	1042	1135	1496	1387	1390	1223	1288	1224
Sub 21	1067	980	910	893	915	1029	985	980	997	1006
Supplement group (S)
Subject ID	1DOE	1DEO	1DE6	1DE24	1DE48	2DOE	2DEO	2DE6	2DE24	2DE48
Sub 1	650	617	498	718	716	702	689	1044	1110	534
Sub 3	891	875	681	615	798	828	849	954	932	1047
Sub 4	1036	828	1110	906	996	1001	978	879	935	884
Sub 8	1098	923	822	701	767	933	706	681	916	938
Sub 10	938	714	845	737	684	809	974	992	562	883
Sub 13	1124	1056	1059	990	980	1287	964	716	899	1044
Sub 17	1123	968	1093	1068	1145	1156	985	951	1097	1123
Sub 18	1012	890	869	855	915	954	948	919	1014	998
Sub 22	942	821	650	698	755	720	1281	825	1090	1154
Sub 23	1169	1028	991	1265	1098	1076	1077	1088	1280	981
Sub 24	1099	998	899	890	1085	1151	920	991	1251	1185

## Sheet: Log Bax
Log Bax (pg/ml)
Placebo group (P)
Subject ID	1DOE	1DEO	1DE6	1DE24	1DE48	2DOE	2DEO	2DE6	2DE24	2DE48
Sub 2	4.96	6.2	5.91	6.33	4.2	8.01	7.59	8.23	7.35	7.85
Sub 5	8.34	8.6	8.34	8.5	6.71	8.59	8.22	8.15	7.68	8.09
Sub 6	8.26	8.27	6.43	5.52	7.95	6.39	6.64	7.28	6.8	3.98
Sub 7	6.82	8.12	7.58	5.73	7.49	8.2	8.37	5.71	7.55	8.79
Sub 12	8.18	7.57	6.37	7.47	7.34	8.79	8.17	8.98	8.17	6.28
Sub 14	6.95	6.27	7.26	6.61	6.73	7.59	8.04	8.14	8.04	6.1
Sub 15	6.55	7.02	6.64	6.9	6.96	6.48	6.79	6.88	6.89	6.76
Sub 16	8.67	8.51	8.83	9.33	8.76	6.06	6.89	7.12	6.97	6.48
Sub 19	6.62	6.44	6.8	6.66	6.21	6.73	6.82	6.77	6.88	6.71
Sub 20	6.58	7.98	9.13	8.76	7.92	6.89	7.72	8.2	7.93	7.47
Sub 21	7.68	7.83	7.9	7.93	7.53	7.79	7.72	7.91	7.55	7.47
Supplement group (S)
Subject ID	1DOE	1DEO	1DE6	1DE24	1DE48	2DOE	2DEO	2DE6	2DE24	2DE48
Sub 1	4.13	4.42	6.51	6.29	4.78	6.81	7.29	8.47	7.5	6.91
Sub 3	7.18	7.11	6.92	6.95	5.91	8.27	8.71	8.84	9.05	8.87
Sub 4	8.44	8.63	7.71	8.17	6.58	6.81	7.02	6.94	6.99	7.06
Sub 8	9.03	8.03	8.95	9	8.1	8.5	5.98	7.68	7.67	7.43
Sub 10	6.08	7.23	8.53	7.74	8.36	7.54	7.6	7.96	7.75	5.62
Sub 13	8.14	8.17	8.25	8.17	7.74	5.41	5.45	6.74	6.59	5.37
Sub 17	7.28	7.39	7.21	7.27	7.12	6.65	6.45	7.14	7.06	6.64
Sub 18	6.76	6.73	6.71	6.72	6.72	6.52	6.63	6.71	6.53	6.53
Sub 22	6.83	6.8	7.05	6.87	6.69	6.98	7.1	7.17	6.84	7.36
Sub 23	8.63	9.11	8.63	9.4	9.1	6.8	6.75	6.63	6.96	7.23
Sub 24	8.83	9.01	8.76	8.87	8.79	6.53	6.46	6.76	6.51	6.67

## Sheet: Lymphocyte AI
Lymphocyte apoptotic index (%)
Placebo group (P)
Subject ID	1DOE	1DEO	1DE6	1DE24	1DE48	2DOE	2DEO	2DE6	2DE24	2DE48
Sub 2	4	5	6	8	6	4	5	2.7	4	4
Sub 5	2	4	4	8	8	2	4.3	8	8	2
Sub 6	4	3.3	4	20	8	5.9	11.4	9	15.2	10
Sub 7	8	20	22	17.7	10	2	2	16.9	1.6	6
Sub 12	0	6	2	8	6	3.4	10.1	8	8	8
Sub 14	2	5.3	12	9.4	11.5	1	1.2	3	2	17
Sub 15	4	4	10	32.4	7.4	4	4	10	12	7.4
Sub 16	1	2	2	3	2	5.6	1.2	1.2	2.6	1
Sub 19	2	3	2	20	18	2	3	2	10	8
Sub 20	3.5	6.4	10	15.2	8.8	3.5	5.1	6.3	8.6	5.4
Sub 21	4	4.9	5.6	13.9	3.6	2	2.9	5.6	8	3.6
Supplement group (S)
Subject ID	1DOE	1DEO	1DE6	1DE24	1DE48	2DOE	2DEO	2DE6	2DE24	2DE48
Sub 1	2	8	8	16	10	2	4	8	10	6
Sub 3	3	3.1	4	25	20	4	6	6	10	2
Sub 4	1	20	18	30	12	1	2	2	22	3
Sub 8	6	10	25.4	17.6	12	16	11	12	8	5
Sub 10	8	6.3	6	16.4	10	2	8.1	4	10	6
Sub 13	0.1	2	6	27.5	8	1.5	5	3	4	2
Sub 17	1.2	1.5	6	9.8	9.6	8.2	7.9	7.7	20.3	8
Sub 18	1	2	15	7.5	3.3	4	3	9.8	6.4	3.6
Sub 22	9.8	15.6	10	20	8	1.8	2.3	7.2	5.1	10.1
Sub 23	4.4	1.7	18.9	9.1	11.9	3.2	4.7	2.4	2.5	2
Sub 24	5.5	3.3	19.6	8.2	6.8	1	3	4	9	5

## Sheet: Neutrophil AI
Neutrophil apoptotic index (%)
Placebo group (P)
Subject ID	1DOE	1DEO	1DE6	1DE24	1DE48	2DOE	2DEO	2DE6	2DE24	2DE48
Sub 2	2	4	4	4	3	2	2	1	4	4
Sub 5	3.6	5	10	7	6	1.8	3.6	9.8	1.6	2
Sub 6	4	5	10	12	6	2	4	8	4	2.5
Sub 7	6	8	7	8	8	2	3	1.9	1.4	7
Sub 12	1	1.3	8	8	5	4	8.3	10.2	2	2
Sub 14	2	2.6	1.7	4	0.9	1	1.5	5	4	6.9
Sub 15	3	6	2.1	32.4	17.7	2.9	6.1	2.1	32.3	17.7
Sub 16	1	2	3	3	2	1.7	1.7	6	4	3
Sub 19	1	2	4	10	12	1	1.7	3.8	8	5.4
Sub 20	2.7	5.4	7.5	13	8	2	5	7	7.9	5
Sub 21	2	4.8	16.1	16.1	5	2	3.7	13.1	10	5
Supplement group (S)
Subject ID	1DOE	1DEO	1DE6	1DE24	1DE48	2DOE	2DEO	2DE6	2DE24	2DE48
Sub 1	4	6	6	8	4	2	3	4	4	2
Sub 3	1.8	6.3	12.8	12	10	6	5	4	8	4
Sub 4	1	20	11	12	10	2	6	7.1	5.1	4
Sub 8	5	8	7.3	18	6	6	8	10	7	4
Sub 10	4	10.7	12	15	8	2	9.4	8	6	4
Sub 13	1	2	3.9	5.6	3	1	5	4	3	3
Sub 17	1.2	7.9	2	15.1	5.9	1.5	3.5	2	13	4
Sub 18	1	3.9	2.9	9	1.3	2	4	10	2.6	3
Sub 22	4.8	16	5.6	10.7	8.2	5.5	3.5	1.8	8	5.1
Sub 23	1	10.6	4.8	11.7	0.9	1.1	1.3	3.8	3.8	2
Sub 24	2	2.4	3	20.3	3.3	1	4	3.8	10	4

## Sheet: Leukocyte AI
Leukocyte apoptotic index (%)
Placebo group (P)
Subject ID	1DOE	1DEO	1DE6	1DE24	1DE48	2DOE	2DEO	2DE6	2DE24	2DE48
Sub 2	6	9	10	12	9	6	7	3.6	8	8
Sub 5	5.6	9	14	15	14	3.8	7.9	17.8	9.6	4
Sub 6	8	8.3	14	32	14	7.9	15.4	17	19.2	12.5
Sub 7	14	28	29	25.7	18	4	5	18.8	3	13
Sub 12	1	7.3	10	16	11	7.4	18.4	18.2	10	10
Sub 14	4	7.9	13.7	13.4	12.4	2	2.7	8	6	23.9
Sub 15	7	10	12.1	64.8	25.1	7	10	12.1	44.4	25.1
Sub 16	2	4	5	6	4	7.3	2.9	7.2	6.6	4
Sub 19	3	5	6	30	30	3	4.7	5.8	18	13.4
Sub 20	6.2	11.8	17.5	28.2	16.8	5.5	10.1	13.3	16.5	10.4
Sub 21	6	9.7	21.7	29.9	8.6	4	6.6	18.7	18	8.6
Supplement group (S)
Subject ID	1DOE	1DEO	1DE6	1DE24	1DE48	2DOE	2DEO	2DE6	2DE24	2DE48
Sub 1	6	14	14	24	14	4	7	12	14	8
Sub 3	4.8	9.4	16.8	37	30	10	11	10	18	6
Sub 4	2	40	29	42	22	3	8	9.1	27.1	7
Sub 8	11	18	32.7	35.6	18	22	19	22	15	9
Sub 10	12	17	18	31.4	18	4	17.5	12	16	10
Sub 13	1.1	4	9.9	33.1	11	2.5	10	7	7	5
Sub 17	2.4	9.4	8	24.9	15.5	9.7	11.4	9.7	33.3	12
Sub 18	2	5.9	17.9	16.5	4.5	6	7	19.8	9	6.6
Sub 22	14.6	31.6	15.6	30.7	16.2	7.2	5.8	9	13.1	15.2
Sub 23	5.4	12.3	23.6	20.8	12.9	4.3	6	6.2	6.3	4
Sub 24	7.5	5.7	22.6	28.5	10.1	2	7	7.8	19	9
